# Supplementary material for: Influence of Homogenization on Phase Transformations during Isothermal Aging of Inconel 718 Superalloys Fabricated by Additive Manufacturing and Suction Casting
Source: Materials (Basel). 2023 Jul 12;16(14):4968. doi: 10.3390/ma16144968 (PMC10383715; doi:10.3390/ma16144968)
Supplement: Supplementary file 1 [file materials-16-04968-s001.zip]

Archive with 1 entries (1 files):
- materials-2437961-supplementary.pdf
